# Supplementary material for: The Glycosphingolipid GM3 Modulates Conformational Dynamics of the Glucagon Receptor
Source: Biophys J. 2020 Jun 17;119(2):300–13. doi: 10.1016/j.bpj.2020.06.009 (PMC7376093; doi:10.1016/j.bpj.2020.06.009)
Supplement: Data S1. GM3 and PIP2 itp Files [file mmc2.zip]

Archive with 2 entries (2 files):
- fileS2_PIP2_AT_itp.txt
- fileS3_GM3_AT_itp.txt
