# Supplementary material for: The Glycosphingolipid GM3 Modulates Conformational Dynamics of the Glucagon Receptor
Source: Biophys J. 2020 Jun 17;119(2):300–13. doi: 10.1016/j.bpj.2020.06.009 (PMC7376093; doi:10.1016/j.bpj.2020.06.009)
Supplement: Data S1. GM3 and PIP2 itp Files [file mmc2.zip › fileS2_PIP2_AT_itp.txt]

;;
;; Generated by CHARMM-GUI (http://www.charmm-gui.org) v1.7
;;
;; psf2itp.py
;;
;; Correspondance:
;; jul316@lehigh.edu or wonpil@lehigh.edu
;;
;; GROMACS topology file for POPI25
;;


[ moleculetype ]
; name	nrexcl
POPI25	     3

[ atoms ]
; nr	type	resnr	residu	atom	cgnr	charge	mass
     1     CC3161      1   POPI25    C12      1      0.140    12.0110   ; qtot  0.140
     2       HCA1      1   POPI25     H2      2      0.090     1.0080   ; qtot  0.230
     3      OC311      1   POPI25     O2      3     -0.650    15.9994   ; qtot -0.420
     4       HCP1      1   POPI25    HO2      4      0.420     1.0080   ; qtot -0.000
     5     CC3161      1   POPI25    C13      5      0.140    12.0110   ; qtot  0.140
     6       HCA1      1   POPI25     H3      6      0.090     1.0080   ; qtot  0.230
     7      OC311      1   POPI25     O3      7     -0.650    15.9994   ; qtot -0.420
     8       HCP1      1   POPI25    HO3      8      0.420     1.0080   ; qtot -0.000
     9     CC3161      1   POPI25    C14      9     -0.090    12.0110   ; qtot -0.090
    10       HCA1      1   POPI25     H4     10      0.090     1.0080   ; qtot -0.000
    11      OC30P      1   POPI25     O4     11     -0.400    15.9994   ; qtot -0.400
    12         PC      1   POPI25     P4     12      1.100    30.9740   ; qtot  0.700
    13      OC2DP      1   POPI25   OP42     13     -0.900    15.9994   ; qtot -0.200
    14      OC2DP      1   POPI25   OP43     14     -0.900    15.9994   ; qtot -1.100
    15      OC2DP      1   POPI25   OP44     15     -0.900    15.9994   ; qtot -2.000
    16     CC3161      1   POPI25    C15     16      0.010    12.0110   ; qtot -1.990
    17       HCA1      1   POPI25     H5     17      0.090     1.0080   ; qtot -1.900
    18      OC30P      1   POPI25     O5     18     -0.620    15.9994   ; qtot -2.520
    19         PC      1   POPI25     P5     19      1.500    30.9740   ; qtot -1.020
    20      OC312      1   POPI25   OP52     20     -0.680    15.9994   ; qtot -1.700
    21       HCP1      1   POPI25   HP52     21      0.340     1.0080   ; qtot -1.360
    22      OC2DP      1   POPI25   OP53     22     -0.820    15.9994   ; qtot -2.180
    23      OC2DP      1   POPI25   OP54     23     -0.820    15.9994   ; qtot -3.000
    24     CC3161      1   POPI25    C16     24      0.140    12.0110   ; qtot -2.860
    25       HCA1      1   POPI25     H6     25      0.090     1.0080   ; qtot -2.770
    26      OC311      1   POPI25     O6     26     -0.650    15.9994   ; qtot -3.420
    27       HCP1      1   POPI25    HO6     27      0.420     1.0080   ; qtot -3.000
    28     CC3161      1   POPI25    C11     28     -0.080    12.0110   ; qtot -3.080
    29       HCA1      1   POPI25     H1     29      0.090     1.0080   ; qtot -2.990
    30         PL      1   POPI25      P     30      1.590    30.9740   ; qtot -1.400
    31        O2L      1   POPI25    O13     31     -0.780    15.9994   ; qtot -2.180
    32        O2L      1   POPI25    O14     32     -0.780    15.9994   ; qtot -2.960
    33      OC30P      1   POPI25    O12     33     -0.570    15.9994   ; qtot -3.530
    34       OSLP      1   POPI25    O11     34     -0.570    15.9994   ; qtot -4.100
    35       CTL2      1   POPI25     C1     35     -0.080    12.0110   ; qtot -4.180
    36       HAL2      1   POPI25     HA     36      0.090     1.0080   ; qtot -4.090
    37       HAL2      1   POPI25     HB     37      0.090     1.0080   ; qtot -4.000
    38       CTL1      1   POPI25     C2     38      0.170    12.0110   ; qtot -3.830
    39       HAL1      1   POPI25     HS     39      0.090     1.0080   ; qtot -3.740
    40        OSL      1   POPI25    O21     40     -0.490    15.9994   ; qtot -4.230
    41         CL      1   POPI25    C21     41      0.900    12.0110   ; qtot -3.330
    42        OBL      1   POPI25    O22     42     -0.630    15.9994   ; qtot -3.960
    43       CTL2      1   POPI25    C22     43     -0.220    12.0110   ; qtot -4.180
    44       HAL2      1   POPI25    H2R     44      0.090     1.0080   ; qtot -4.090
    45       HAL2      1   POPI25    H2S     45      0.090     1.0080   ; qtot -4.000
    46       CTL2      1   POPI25     C3     46      0.080    12.0110   ; qtot -3.920
    47       HAL2      1   POPI25     HX     47      0.090     1.0080   ; qtot -3.830
    48       HAL2      1   POPI25     HY     48      0.090     1.0080   ; qtot -3.740
    49        OSL      1   POPI25    O31     49     -0.490    15.9994   ; qtot -4.230
    50         CL      1   POPI25    C31     50      0.900    12.0110   ; qtot -3.330
    51        OBL      1   POPI25    O32     51     -0.630    15.9994   ; qtot -3.960
    52       CTL2      1   POPI25    C32     52     -0.220    12.0110   ; qtot -4.180
    53       HAL2      1   POPI25    H2X     53      0.090     1.0080   ; qtot -4.090
    54       HAL2      1   POPI25    H2Y     54      0.090     1.0080   ; qtot -4.000
    55       CTL2      1   POPI25    C23     55     -0.180    12.0110   ; qtot -4.180
    56       HAL2      1   POPI25    H3R     56      0.090     1.0080   ; qtot -4.090
    57       HAL2      1   POPI25    H3S     57      0.090     1.0080   ; qtot -4.000
    58       CTL2      1   POPI25    C24     58     -0.180    12.0110   ; qtot -4.180
    59       HAL2      1   POPI25    H4R     59      0.090     1.0080   ; qtot -4.090
    60       HAL2      1   POPI25    H4S     60      0.090     1.0080   ; qtot -4.000
    61       CTL2      1   POPI25    C25     61     -0.180    12.0110   ; qtot -4.180
    62       HAL2      1   POPI25    H5R     62      0.090     1.0080   ; qtot -4.090
    63       HAL2      1   POPI25    H5S     63      0.090     1.0080   ; qtot -4.000
    64       CTL2      1   POPI25    C26     64     -0.180    12.0110   ; qtot -4.180
    65       HAL2      1   POPI25    H6R     65      0.090     1.0080   ; qtot -4.090
    66       HAL2      1   POPI25    H6S     66      0.090     1.0080   ; qtot -4.000
    67       CTL2      1   POPI25    C27     67     -0.180    12.0110   ; qtot -4.180
    68       HAL2      1   POPI25    H7R     68      0.090     1.0080   ; qtot -4.090
    69       HAL2      1   POPI25    H7S     69      0.090     1.0080   ; qtot -4.000
    70       CTL2      1   POPI25    C28     70     -0.180    12.0110   ; qtot -4.180
    71       HAL2      1   POPI25    H8R     71      0.090     1.0080   ; qtot -4.090
    72       HAL2      1   POPI25    H8S     72      0.090     1.0080   ; qtot -4.000
    73       CEL1      1   POPI25    C29     73     -0.150    12.0110   ; qtot -4.150
    74       HEL1      1   POPI25    H91     74      0.150     1.0080   ; qtot -4.000
    75       CEL1      1   POPI25   C210     75     -0.150    12.0110   ; qtot -4.150
    76       HEL1      1   POPI25   H101     76      0.150     1.0080   ; qtot -4.000
    77       CTL2      1   POPI25   C211     77     -0.180    12.0110   ; qtot -4.180
    78       HAL2      1   POPI25   H11R     78      0.090     1.0080   ; qtot -4.090
    79       HAL2      1   POPI25   H11S     79      0.090     1.0080   ; qtot -4.000
    80       CTL2      1   POPI25   C212     80     -0.180    12.0110   ; qtot -4.180
    81       HAL2      1   POPI25   H12R     81      0.090     1.0080   ; qtot -4.090
    82       HAL2      1   POPI25   H12S     82      0.090     1.0080   ; qtot -4.000
    83       CTL2      1   POPI25   C213     83     -0.180    12.0110   ; qtot -4.180
    84       HAL2      1   POPI25   H13R     84      0.090     1.0080   ; qtot -4.090
    85       HAL2      1   POPI25   H13S     85      0.090     1.0080   ; qtot -4.000
    86       CTL2      1   POPI25   C214     86     -0.180    12.0110   ; qtot -4.180
    87       HAL2      1   POPI25   H14R     87      0.090     1.0080   ; qtot -4.090
    88       HAL2      1   POPI25   H14S     88      0.090     1.0080   ; qtot -4.000
    89       CTL2      1   POPI25   C215     89     -0.180    12.0110   ; qtot -4.180
    90       HAL2      1   POPI25   H15R     90      0.090     1.0080   ; qtot -4.090
    91       HAL2      1   POPI25   H15S     91      0.090     1.0080   ; qtot -4.000
    92       CTL2      1   POPI25   C216     92     -0.180    12.0110   ; qtot -4.180
    93       HAL2      1   POPI25   H16R     93      0.090     1.0080   ; qtot -4.090
    94       HAL2      1   POPI25   H16S     94      0.090     1.0080   ; qtot -4.000
    95       CTL2      1   POPI25   C217     95     -0.180    12.0110   ; qtot -4.180
    96       HAL2      1   POPI25   H17R     96      0.090     1.0080   ; qtot -4.090
    97       HAL2      1   POPI25   H17S     97      0.090     1.0080   ; qtot -4.000
    98       CTL3      1   POPI25   C218     98     -0.270    12.0110   ; qtot -4.270
    99       HAL3      1   POPI25   H18R     99      0.090     1.0080   ; qtot -4.180
   100       HAL3      1   POPI25   H18S    100      0.090     1.0080   ; qtot -4.090
   101       HAL3      1   POPI25   H18T    101      0.090     1.0080   ; qtot -4.000
   102       CTL2      1   POPI25    C33    102     -0.180    12.0110   ; qtot -4.180
   103       HAL2      1   POPI25    H3X    103      0.090     1.0080   ; qtot -4.090
   104       HAL2      1   POPI25    H3Y    104      0.090     1.0080   ; qtot -4.000
   105       CTL2      1   POPI25    C34    105     -0.180    12.0110   ; qtot -4.180
   106       HAL2      1   POPI25    H4X    106      0.090     1.0080   ; qtot -4.090
   107       HAL2      1   POPI25    H4Y    107      0.090     1.0080   ; qtot -4.000
   108       CTL2      1   POPI25    C35    108     -0.180    12.0110   ; qtot -4.180
   109       HAL2      1   POPI25    H5X    109      0.090     1.0080   ; qtot -4.090
   110       HAL2      1   POPI25    H5Y    110      0.090     1.0080   ; qtot -4.000
   111       CTL2      1   POPI25    C36    111     -0.180    12.0110   ; qtot -4.180
   112       HAL2      1   POPI25    H6X    112      0.090     1.0080   ; qtot -4.090
   113       HAL2      1   POPI25    H6Y    113      0.090     1.0080   ; qtot -4.000
   114       CTL2      1   POPI25    C37    114     -0.180    12.0110   ; qtot -4.180
   115       HAL2      1   POPI25    H7X    115      0.090     1.0080   ; qtot -4.090
   116       HAL2      1   POPI25    H7Y    116      0.090     1.0080   ; qtot -4.000
   117       CTL2      1   POPI25    C38    117     -0.180    12.0110   ; qtot -4.180
   118       HAL2      1   POPI25    H8X    118      0.090     1.0080   ; qtot -4.090
   119       HAL2      1   POPI25    H8Y    119      0.090     1.0080   ; qtot -4.000
   120       CTL2      1   POPI25    C39    120     -0.180    12.0110   ; qtot -4.180
   121       HAL2      1   POPI25    H9X    121      0.090     1.0080   ; qtot -4.090
   122       HAL2      1   POPI25    H9Y    122      0.090     1.0080   ; qtot -4.000
   123       CTL2      1   POPI25   C310    123     -0.180    12.0110   ; qtot -4.180
   124       HAL2      1   POPI25   H10X    124      0.090     1.0080   ; qtot -4.090
   125       HAL2      1   POPI25   H10Y    125      0.090     1.0080   ; qtot -4.000
   126       CTL2      1   POPI25   C311    126     -0.180    12.0110   ; qtot -4.180
   127       HAL2      1   POPI25   H11X    127      0.090     1.0080   ; qtot -4.090
   128       HAL2      1   POPI25   H11Y    128      0.090     1.0080   ; qtot -4.000
   129       CTL2      1   POPI25   C312    129     -0.180    12.0110   ; qtot -4.180
   130       HAL2      1   POPI25   H12X    130      0.090     1.0080   ; qtot -4.090
   131       HAL2      1   POPI25   H12Y    131      0.090     1.0080   ; qtot -4.000
   132       CTL2      1   POPI25   C313    132     -0.180    12.0110   ; qtot -4.180
   133       HAL2      1   POPI25   H13X    133      0.090     1.0080   ; qtot -4.090
   134       HAL2      1   POPI25   H13Y    134      0.090     1.0080   ; qtot -4.000
   135       CTL2      1   POPI25   C314    135     -0.180    12.0110   ; qtot -4.180
   136       HAL2      1   POPI25   H14X    136      0.090     1.0080   ; qtot -4.090
   137       HAL2      1   POPI25   H14Y    137      0.090     1.0080   ; qtot -4.000
   138       CTL2      1   POPI25   C315    138     -0.180    12.0110   ; qtot -4.180
   139       HAL2      1   POPI25   H15X    139      0.090     1.0080   ; qtot -4.090
   140       HAL2      1   POPI25   H15Y    140      0.090     1.0080   ; qtot -4.000
   141       CTL3      1   POPI25   C316    141     -0.270    12.0110   ; qtot -4.270
   142       HAL3      1   POPI25   H16X    142      0.090     1.0080   ; qtot -4.180
   143       HAL3      1   POPI25   H16Y    143      0.090     1.0080   ; qtot -4.090
   144       HAL3      1   POPI25   H16Z    144      0.090     1.0080   ; qtot -4.000

[ bonds ]
; ai	aj	funct	b0	Kb
    1     2     1
    1     3     1
    1     5     1
    1    28     1
    3     4     1
    5     6     1
    5     7     1
    5     9     1
    7     8     1
    9    10     1
    9    11     1
    9    16     1
   11    12     1
   12    13     1
   12    14     1
   12    15     1
   16    17     1
   16    18     1
   16    24     1
   18    19     1
   19    20     1
   19    22     1
   19    23     1
   20    21     1
   24    25     1
   24    26     1
   24    28     1
   26    27     1
   28    29     1
   28    33     1
   30    31     1
   30    32     1
   30    33     1
   30    34     1
   34    35     1
   35    36     1
   35    37     1
   35    38     1
   38    39     1
   38    40     1
   38    46     1
   40    41     1
   41    42     1
   41    43     1
   43    44     1
   43    45     1
   43    55     1
   46    47     1
   46    48     1
   46    49     1
   49    50     1
   50    51     1
   50    52     1
   52    53     1
   52    54     1
   52   102     1
   55    56     1
   55    57     1
   55    58     1
   58    59     1
   58    60     1
   58    61     1
   61    62     1
   61    63     1
   61    64     1
   64    65     1
   64    66     1
   64    67     1
   67    68     1
   67    69     1
   67    70     1
   70    71     1
   70    72     1
   70    73     1
   73    74     1
   73    75     1
   75    76     1
   75    77     1
   77    78     1
   77    79     1
   77    80     1
   80    81     1
   80    82     1
   80    83     1
   83    84     1
   83    85     1
   83    86     1
   86    87     1
   86    88     1
   86    89     1
   89    90     1
   89    91     1
   89    92     1
   92    93     1
   92    94     1
   92    95     1
   95    96     1
   95    97     1
   95    98     1
   98    99     1
   98   100     1
   98   101     1
  102   103     1
  102   104     1
  102   105     1
  105   106     1
  105   107     1
  105   108     1
  108   109     1
  108   110     1
  108   111     1
  111   112     1
  111   113     1
  111   114     1
  114   115     1
  114   116     1
  114   117     1
  117   118     1
  117   119     1
  117   120     1
  120   121     1
  120   122     1
  120   123     1
  123   124     1
  123   125     1
  123   126     1
  126   127     1
  126   128     1
  126   129     1
  129   130     1
  129   131     1
  129   132     1
  132   133     1
  132   134     1
  132   135     1
  135   136     1
  135   137     1
  135   138     1
  138   139     1
  138   140     1
  138   141     1
  141   142     1
  141   143     1
  141   144     1

[ pairs ]
; ai	aj	funct	c6	c12
    1     8     1 
    1    10     1 
    1    11     1 
    1    16     1 
    1    25     1 
    1    26     1 
    1    30     1 
    2     4     1 
    2     6     1 
    2     7     1 
    2     9     1 
    2    24     1 
    2    29     1 
    2    33     1 
    3     6     1 
    3     7     1 
    3     9     1 
    3    24     1 
    3    29     1 
    3    33     1 
    4     5     1 
    4    28     1 
    5    12     1 
    5    17     1 
    5    18     1 
    5    24     1 
    5    29     1 
    5    33     1 
    6     8     1 
    6    10     1 
    6    11     1 
    6    16     1 
    6    28     1 
    7    10     1 
    7    11     1 
    7    16     1 
    7    28     1 
    8     9     1 
    9    13     1 
    9    14     1 
    9    15     1 
    9    19     1 
    9    25     1 
    9    26     1 
    9    28     1 
   10    12     1 
   10    17     1 
   10    18     1 
   10    24     1 
   11    17     1 
   11    18     1 
   11    24     1 
   12    16     1 
   16    20     1 
   16    22     1 
   16    23     1 
   16    27     1 
   16    29     1 
   16    33     1 
   17    19     1 
   17    25     1 
   17    26     1 
   17    28     1 
   18    21     1 
   18    25     1 
   18    26     1 
   18    28     1 
   19    24     1 
   21    22     1 
   21    23     1 
   24    30     1 
   25    27     1 
   25    29     1 
   25    33     1 
   26    29     1 
   26    33     1 
   27    28     1 
   28    31     1 
   28    32     1 
   28    34     1 
   29    30     1 
   30    36     1 
   30    37     1 
   30    38     1 
   31    35     1 
   32    35     1 
   33    35     1 
   34    39     1 
   34    40     1 
   34    46     1 
   35    41     1 
   35    47     1 
   35    48     1 
   35    49     1 
   36    39     1 
   36    40     1 
   36    46     1 
   37    39     1 
   37    40     1 
   37    46     1 
   38    42     1 
   38    43     1 
   38    50     1 
   39    41     1 
   39    47     1 
   39    48     1 
   39    49     1 
   40    44     1 
   40    45     1 
   40    47     1 
   40    48     1 
   40    49     1 
   40    55     1 
   41    46     1 
   41    56     1 
   41    57     1 
   41    58     1 
   42    44     1 
   42    45     1 
   42    55     1 
   43    59     1 
   43    60     1 
   43    61     1 
   44    56     1 
   44    57     1 
   44    58     1 
   45    56     1 
   45    57     1 
   45    58     1 
   46    51     1 
   46    52     1 
   47    50     1 
   48    50     1 
   49    53     1 
   49    54     1 
   49   102     1 
   50   103     1 
   50   104     1 
   50   105     1 
   51    53     1 
   51    54     1 
   51   102     1 
   52   106     1 
   52   107     1 
   52   108     1 
   53   103     1 
   53   104     1 
   53   105     1 
   54   103     1 
   54   104     1 
   54   105     1 
   55    62     1 
   55    63     1 
   55    64     1 
   56    59     1 
   56    60     1 
   56    61     1 
   57    59     1 
   57    60     1 
   57    61     1 
   58    65     1 
   58    66     1 
   58    67     1 
   59    62     1 
   59    63     1 
   59    64     1 
   60    62     1 
   60    63     1 
   60    64     1 
   61    68     1 
   61    69     1 
   61    70     1 
   62    65     1 
   62    66     1 
   62    67     1 
   63    65     1 
   63    66     1 
   63    67     1 
   64    71     1 
   64    72     1 
   64    73     1 
   65    68     1 
   65    69     1 
   65    70     1 
   66    68     1 
   66    69     1 
   66    70     1 
   67    74     1 
   67    75     1 
   68    71     1 
   68    72     1 
   68    73     1 
   69    71     1 
   69    72     1 
   69    73     1 
   70    76     1 
   70    77     1 
   71    74     1 
   71    75     1 
   72    74     1 
   72    75     1 
   73    78     1 
   73    79     1 
   73    80     1 
   74    76     1 
   74    77     1 
   75    81     1 
   75    82     1 
   75    83     1 
   76    78     1 
   76    79     1 
   76    80     1 
   77    84     1 
   77    85     1 
   77    86     1 
   78    81     1 
   78    82     1 
   78    83     1 
   79    81     1 
   79    82     1 
   79    83     1 
   80    87     1 
   80    88     1 
   80    89     1 
   81    84     1 
   81    85     1 
   81    86     1 
   82    84     1 
   82    85     1 
   82    86     1 
   83    90     1 
   83    91     1 
   83    92     1 
   84    87     1 
   84    88     1 
   84    89     1 
   85    87     1 
   85    88     1 
   85    89     1 
   86    93     1 
   86    94     1 
   86    95     1 
   87    90     1 
   87    91     1 
   87    92     1 
   88    90     1 
   88    91     1 
   88    92     1 
   89    96     1 
   89    97     1 
   89    98     1 
   90    93     1 
   90    94     1 
   90    95     1 
   91    93     1 
   91    94     1 
   91    95     1 
   92    99     1 
   92   100     1 
   92   101     1 
   93    96     1 
   93    97     1 
   93    98     1 
   94    96     1 
   94    97     1 
   94    98     1 
   96    99     1 
   96   100     1 
   96   101     1 
   97    99     1 
   97   100     1 
   97   101     1 
  102   109     1 
  102   110     1 
  102   111     1 
  103   106     1 
  103   107     1 
  103   108     1 
  104   106     1 
  104   107     1 
  104   108     1 
  105   112     1 
  105   113     1 
  105   114     1 
  106   109     1 
  106   110     1 
  106   111     1 
  107   109     1 
  107   110     1 
  107   111     1 
  108   115     1 
  108   116     1 
  108   117     1 
  109   112     1 
  109   113     1 
  109   114     1 
  110   112     1 
  110   113     1 
  110   114     1 
  111   118     1 
  111   119     1 
  111   120     1 
  112   115     1 
  112   116     1 
  112   117     1 
  113   115     1 
  113   116     1 
  113   117     1 
  114   121     1 
  114   122     1 
  114   123     1 
  115   118     1 
  115   119     1 
  115   120     1 
  116   118     1 
  116   119     1 
  116   120     1 
  117   124     1 
  117   125     1 
  117   126     1 
  118   121     1 
  118   122     1 
  118   123     1 
  119   121     1 
  119   122     1 
  119   123     1 
  120   127     1 
  120   128     1 
  120   129     1 
  121   124     1 
  121   125     1 
  121   126     1 
  122   124     1 
  122   125     1 
  122   126     1 
  123   130     1 
  123   131     1 
  123   132     1 
  124   127     1 
  124   128     1 
  124   129     1 
  125   127     1 
  125   128     1 
  125   129     1 
  126   133     1 
  126   134     1 
  126   135     1 
  127   130     1 
  127   131     1 
  127   132     1 
  128   130     1 
  128   131     1 
  128   132     1 
  129   136     1 
  129   137     1 
  129   138     1 
  130   133     1 
  130   134     1 
  130   135     1 
  131   133     1 
  131   134     1 
  131   135     1 
  132   139     1 
  132   140     1 
  132   141     1 
  133   136     1 
  133   137     1 
  133   138     1 
  134   136     1 
  134   137     1 
  134   138     1 
  135   142     1 
  135   143     1 
  135   144     1 
  136   139     1 
  136   140     1 
  136   141     1 
  137   139     1 
  137   140     1 
  137   141     1 
  139   142     1 
  139   143     1 
  139   144     1 
  140   142     1 
  140   143     1 
  140   144     1 

[ angles ] 
; ai	aj	ak	funct	th0	cth	S0	Kub
    2     1     3     5
    2     1     5     5
    2     1    28     5
    3     1     5     5
    3     1    28     5
    5     1    28     5
    1     3     4     5
    1     5     6     5
    1     5     7     5
    1     5     9     5
    6     5     7     5
    6     5     9     5
    7     5     9     5
    5     7     8     5
    5     9    10     5
    5     9    11     5
    5     9    16     5
   10     9    11     5
   10     9    16     5
   11     9    16     5
    9    11    12     5
   11    12    13     5
   11    12    14     5
   11    12    15     5
   13    12    14     5
   13    12    15     5
   14    12    15     5
    9    16    17     5
    9    16    18     5
    9    16    24     5
   17    16    18     5
   17    16    24     5
   18    16    24     5
   16    18    19     5
   18    19    20     5
   18    19    22     5
   18    19    23     5
   20    19    22     5
   20    19    23     5
   22    19    23     5
   19    20    21     5
   16    24    25     5
   16    24    26     5
   16    24    28     5
   25    24    26     5
   25    24    28     5
   26    24    28     5
   24    26    27     5
    1    28    24     5
    1    28    29     5
    1    28    33     5
   24    28    29     5
   24    28    33     5
   29    28    33     5
   31    30    32     5
   31    30    33     5
   31    30    34     5
   32    30    33     5
   32    30    34     5
   33    30    34     5
   28    33    30     5
   30    34    35     5
   34    35    36     5
   34    35    37     5
   34    35    38     5
   36    35    37     5
   36    35    38     5
   37    35    38     5
   35    38    39     5
   35    38    40     5
   35    38    46     5
   39    38    40     5
   39    38    46     5
   40    38    46     5
   38    40    41     5
   40    41    42     5
   40    41    43     5
   42    41    43     5
   41    43    44     5
   41    43    45     5
   41    43    55     5
   44    43    45     5
   44    43    55     5
   45    43    55     5
   38    46    47     5
   38    46    48     5
   38    46    49     5
   47    46    48     5
   47    46    49     5
   48    46    49     5
   46    49    50     5
   49    50    51     5
   49    50    52     5
   51    50    52     5
   50    52    53     5
   50    52    54     5
   50    52   102     5
   53    52    54     5
   53    52   102     5
   54    52   102     5
   43    55    56     5
   43    55    57     5
   43    55    58     5
   56    55    57     5
   56    55    58     5
   57    55    58     5
   55    58    59     5
   55    58    60     5
   55    58    61     5
   59    58    60     5
   59    58    61     5
   60    58    61     5
   58    61    62     5
   58    61    63     5
   58    61    64     5
   62    61    63     5
   62    61    64     5
   63    61    64     5
   61    64    65     5
   61    64    66     5
   61    64    67     5
   65    64    66     5
   65    64    67     5
   66    64    67     5
   64    67    68     5
   64    67    69     5
   64    67    70     5
   68    67    69     5
   68    67    70     5
   69    67    70     5
   67    70    71     5
   67    70    72     5
   67    70    73     5
   71    70    72     5
   71    70    73     5
   72    70    73     5
   70    73    74     5
   70    73    75     5
   74    73    75     5
   73    75    76     5
   73    75    77     5
   76    75    77     5
   75    77    78     5
   75    77    79     5
   75    77    80     5
   78    77    79     5
   78    77    80     5
   79    77    80     5
   77    80    81     5
   77    80    82     5
   77    80    83     5
   81    80    82     5
   81    80    83     5
   82    80    83     5
   80    83    84     5
   80    83    85     5
   80    83    86     5
   84    83    85     5
   84    83    86     5
   85    83    86     5
   83    86    87     5
   83    86    88     5
   83    86    89     5
   87    86    88     5
   87    86    89     5
   88    86    89     5
   86    89    90     5
   86    89    91     5
   86    89    92     5
   90    89    91     5
   90    89    92     5
   91    89    92     5
   89    92    93     5
   89    92    94     5
   89    92    95     5
   93    92    94     5
   93    92    95     5
   94    92    95     5
   92    95    96     5
   92    95    97     5
   92    95    98     5
   96    95    97     5
   96    95    98     5
   97    95    98     5
   95    98    99     5
   95    98   100     5
   95    98   101     5
   99    98   100     5
   99    98   101     5
  100    98   101     5
   52   102   103     5
   52   102   104     5
   52   102   105     5
  103   102   104     5
  103   102   105     5
  104   102   105     5
  102   105   106     5
  102   105   107     5
  102   105   108     5
  106   105   107     5
  106   105   108     5
  107   105   108     5
  105   108   109     5
  105   108   110     5
  105   108   111     5
  109   108   110     5
  109   108   111     5
  110   108   111     5
  108   111   112     5
  108   111   113     5
  108   111   114     5
  112   111   113     5
  112   111   114     5
  113   111   114     5
  111   114   115     5
  111   114   116     5
  111   114   117     5
  115   114   116     5
  115   114   117     5
  116   114   117     5
  114   117   118     5
  114   117   119     5
  114   117   120     5
  118   117   119     5
  118   117   120     5
  119   117   120     5
  117   120   121     5
  117   120   122     5
  117   120   123     5
  121   120   122     5
  121   120   123     5
  122   120   123     5
  120   123   124     5
  120   123   125     5
  120   123   126     5
  124   123   125     5
  124   123   126     5
  125   123   126     5
  123   126   127     5
  123   126   128     5
  123   126   129     5
  127   126   128     5
  127   126   129     5
  128   126   129     5
  126   129   130     5
  126   129   131     5
  126   129   132     5
  130   129   131     5
  130   129   132     5
  131   129   132     5
  129   132   133     5
  129   132   134     5
  129   132   135     5
  133   132   134     5
  133   132   135     5
  134   132   135     5
  132   135   136     5
  132   135   137     5
  132   135   138     5
  136   135   137     5
  136   135   138     5
  137   135   138     5
  135   138   139     5
  135   138   140     5
  135   138   141     5
  139   138   140     5
  139   138   141     5
  140   138   141     5
  138   141   142     5
  138   141   143     5
  138   141   144     5
  142   141   143     5
  142   141   144     5
  143   141   144     5

[ dihedrals ]
; ai	aj	ak	al	funct	phi0	cp	mult
    2     1     3     4     9
    2     1     5     6     9
    2     1     5     7     9
    2     1     5     9     9
    3     1     5     6     9
    3     1     5     7     9
    3     1     5     9     9
    2     1    28    24     9
    2     1    28    29     9
    2     1    28    33     9
    3     1    28    24     9
    3     1    28    29     9
    3     1    28    33     9
    5     1    28    24     9
    5     1    28    29     9
    5     1    28    33     9
    4     3     1     5     9
    4     3     1    28     9
    6     5     1    28     9
    7     5     1    28     9
    9     5     1    28     9
    1     5     7     8     9
    6     5     7     8     9
    1     5     9    10     9
    1     5     9    11     9
    1     5     9    16     9
    6     5     9    10     9
    6     5     9    11     9
    6     5     9    16     9
    7     5     9    10     9
    7     5     9    11     9
    7     5     9    16     9
    8     7     5     9     9
    5     9    11    12     9
   10     9    11    12     9
    5     9    16    17     9
    5     9    16    18     9
    5     9    16    24     9
   10     9    16    17     9
   10     9    16    18     9
   10     9    16    24     9
   11     9    16    17     9
   11     9    16    18     9
   11     9    16    24     9
   12    11     9    16     9
    9    11    12    13     9
    9    11    12    14     9
    9    11    12    15     9
    9    16    18    19     9
   17    16    18    19     9
    9    16    24    25     9
    9    16    24    26     9
    9    16    24    28     9
   17    16    24    25     9
   17    16    24    26     9
   17    16    24    28     9
   18    16    24    25     9
   18    16    24    26     9
   18    16    24    28     9
   19    18    16    24     9
   16    18    19    20     9
   16    18    19    22     9
   16    18    19    23     9
   18    19    20    21     9
   21    20    19    22     9
   21    20    19    23     9
   16    24    26    27     9
   25    24    26    27     9
   16    24    28    29     9
   16    24    28    33     9
   25    24    28    29     9
   25    24    28    33     9
   26    24    28    29     9
   26    24    28    33     9
   27    26    24    28     9
    1    28    24    16     9
    1    28    24    25     9
    1    28    24    26     9
    1    28    33    30     9
   24    28    33    30     9
   29    28    33    30     9
   31    30    34    35     9
   32    30    34    35     9
   33    30    34    35     9
   28    33    30    31     9
   28    33    30    32     9
   28    33    30    34     9
   30    34    35    36     9
   30    34    35    37     9
   30    34    35    38     9
   34    35    38    39     9
   34    35    38    40     9
   34    35    38    46     9
   36    35    38    39     9
   36    35    38    40     9
   36    35    38    46     9
   37    35    38    39     9
   37    35    38    40     9
   37    35    38    46     9
   35    38    40    41     9
   39    38    40    41     9
   35    38    46    47     9
   35    38    46    48     9
   35    38    46    49     9
   39    38    46    47     9
   39    38    46    48     9
   39    38    46    49     9
   40    38    46    47     9
   40    38    46    48     9
   40    38    46    49     9
   41    40    38    46     9
   38    40    41    42     9
   38    40    41    43     9
   40    41    43    44     9
   40    41    43    45     9
   40    41    43    55     9
   42    41    43    44     9
   42    41    43    45     9
   42    41    43    55     9
   41    43    55    56     9
   41    43    55    57     9
   41    43    55    58     9
   44    43    55    56     9
   44    43    55    57     9
   44    43    55    58     9
   45    43    55    56     9
   45    43    55    57     9
   45    43    55    58     9
   38    46    49    50     9
   47    46    49    50     9
   48    46    49    50     9
   46    49    50    51     9
   46    49    50    52     9
   49    50    52    53     9
   49    50    52    54     9
   49    50    52   102     9
   51    50    52    53     9
   51    50    52    54     9
   51    50    52   102     9
   50    52   102   103     9
   50    52   102   104     9
   50    52   102   105     9
   53    52   102   103     9
   53    52   102   104     9
   53    52   102   105     9
   54    52   102   103     9
   54    52   102   104     9
   54    52   102   105     9
   43    55    58    59     9
   43    55    58    60     9
   43    55    58    61     9
   56    55    58    59     9
   56    55    58    60     9
   56    55    58    61     9
   57    55    58    59     9
   57    55    58    60     9
   57    55    58    61     9
   55    58    61    62     9
   55    58    61    63     9
   55    58    61    64     9
   59    58    61    62     9
   59    58    61    63     9
   59    58    61    64     9
   60    58    61    62     9
   60    58    61    63     9
   60    58    61    64     9
   58    61    64    65     9
   58    61    64    66     9
   58    61    64    67     9
   62    61    64    65     9
   62    61    64    66     9
   62    61    64    67     9
   63    61    64    65     9
   63    61    64    66     9
   63    61    64    67     9
   61    64    67    68     9
   61    64    67    69     9
   61    64    67    70     9
   65    64    67    68     9
   65    64    67    69     9
   65    64    67    70     9
   66    64    67    68     9
   66    64    67    69     9
   66    64    67    70     9
   64    67    70    71     9
   64    67    70    72     9
   64    67    70    73     9
   68    67    70    71     9
   68    67    70    72     9
   68    67    70    73     9
   69    67    70    71     9
   69    67    70    72     9
   69    67    70    73     9
   67    70    73    74     9
   67    70    73    75     9
   71    70    73    74     9
   71    70    73    75     9
   72    70    73    74     9
   72    70    73    75     9
   70    73    75    76     9
   70    73    75    77     9
   74    73    75    76     9
   74    73    75    77     9
   73    75    77    78     9
   73    75    77    79     9
   73    75    77    80     9
   76    75    77    78     9
   76    75    77    79     9
   76    75    77    80     9
   75    77    80    81     9
   75    77    80    82     9
   75    77    80    83     9
   78    77    80    81     9
   78    77    80    82     9
   78    77    80    83     9
   79    77    80    81     9
   79    77    80    82     9
   79    77    80    83     9
   77    80    83    84     9
   77    80    83    85     9
   77    80    83    86     9
   81    80    83    84     9
   81    80    83    85     9
   81    80    83    86     9
   82    80    83    84     9
   82    80    83    85     9
   82    80    83    86     9
   80    83    86    87     9
   80    83    86    88     9
   80    83    86    89     9
   84    83    86    87     9
   84    83    86    88     9
   84    83    86    89     9
   85    83    86    87     9
   85    83    86    88     9
   85    83    86    89     9
   83    86    89    90     9
   83    86    89    91     9
   83    86    89    92     9
   87    86    89    90     9
   87    86    89    91     9
   87    86    89    92     9
   88    86    89    90     9
   88    86    89    91     9
   88    86    89    92     9
   86    89    92    93     9
   86    89    92    94     9
   86    89    92    95     9
   90    89    92    93     9
   90    89    92    94     9
   90    89    92    95     9
   91    89    92    93     9
   91    89    92    94     9
   91    89    92    95     9
   89    92    95    96     9
   89    92    95    97     9
   89    92    95    98     9
   93    92    95    96     9
   93    92    95    97     9
   93    92    95    98     9
   94    92    95    96     9
   94    92    95    97     9
   94    92    95    98     9
   92    95    98    99     9
   92    95    98   100     9
   92    95    98   101     9
   96    95    98    99     9
   96    95    98   100     9
   96    95    98   101     9
   97    95    98    99     9
   97    95    98   100     9
   97    95    98   101     9
   52   102   105   106     9
   52   102   105   107     9
   52   102   105   108     9
  103   102   105   106     9
  103   102   105   107     9
  103   102   105   108     9
  104   102   105   106     9
  104   102   105   107     9
  104   102   105   108     9
  102   105   108   109     9
  102   105   108   110     9
  102   105   108   111     9
  106   105   108   109     9
  106   105   108   110     9
  106   105   108   111     9
  107   105   108   109     9
  107   105   108   110     9
  107   105   108   111     9
  105   108   111   112     9
  105   108   111   113     9
  105   108   111   114     9
  109   108   111   112     9
  109   108   111   113     9
  109   108   111   114     9
  110   108   111   112     9
  110   108   111   113     9
  110   108   111   114     9
  108   111   114   115     9
  108   111   114   116     9
  108   111   114   117     9
  112   111   114   115     9
  112   111   114   116     9
  112   111   114   117     9
  113   111   114   115     9
  113   111   114   116     9
  113   111   114   117     9
  111   114   117   118     9
  111   114   117   119     9
  111   114   117   120     9
  115   114   117   118     9
  115   114   117   119     9
  115   114   117   120     9
  116   114   117   118     9
  116   114   117   119     9
  116   114   117   120     9
  114   117   120   121     9
  114   117   120   122     9
  114   117   120   123     9
  118   117   120   121     9
  118   117   120   122     9
  118   117   120   123     9
  119   117   120   121     9
  119   117   120   122     9
  119   117   120   123     9
  117   120   123   124     9
  117   120   123   125     9
  117   120   123   126     9
  121   120   123   124     9
  121   120   123   125     9
  121   120   123   126     9
  122   120   123   124     9
  122   120   123   125     9
  122   120   123   126     9
  120   123   126   127     9
  120   123   126   128     9
  120   123   126   129     9
  124   123   126   127     9
  124   123   126   128     9
  124   123   126   129     9
  125   123   126   127     9
  125   123   126   128     9
  125   123   126   129     9
  123   126   129   130     9
  123   126   129   131     9
  123   126   129   132     9
  127   126   129   130     9
  127   126   129   131     9
  127   126   129   132     9
  128   126   129   130     9
  128   126   129   131     9
  128   126   129   132     9
  126   129   132   133     9
  126   129   132   134     9
  126   129   132   135     9
  130   129   132   133     9
  130   129   132   134     9
  130   129   132   135     9
  131   129   132   133     9
  131   129   132   134     9
  131   129   132   135     9
  129   132   135   136     9
  129   132   135   137     9
  129   132   135   138     9
  133   132   135   136     9
  133   132   135   137     9
  133   132   135   138     9
  134   132   135   136     9
  134   132   135   137     9
  134   132   135   138     9
  132   135   138   139     9
  132   135   138   140     9
  132   135   138   141     9
  136   135   138   139     9
  136   135   138   140     9
  136   135   138   141     9
  137   135   138   139     9
  137   135   138   140     9
  137   135   138   141     9
  135   138   141   142     9
  135   138   141   143     9
  135   138   141   144     9
  139   138   141   142     9
  139   138   141   143     9
  139   138   141   144     9
  140   138   141   142     9
  140   138   141   143     9
  140   138   141   144     9

[ dihedrals ]
; ai	aj	ak	al	funct	q0	cq
   41    40    43    42     2
   50    49    52    51     2

#ifdef REST_ON
#include "../restraints/POPI25_rest.itp"
#endif
