# Supplementary material for: The Glycosphingolipid GM3 Modulates Conformational Dynamics of the Glucagon Receptor
Source: Biophys J. 2020 Jun 17;119(2):300–13. doi: 10.1016/j.bpj.2020.06.009 (PMC7376093; doi:10.1016/j.bpj.2020.06.009)
Supplement: Data S1. GM3 and PIP2 itp Files [file mmc2.zip › fileS3_GM3_AT_itp.txt]

;;
;; Generated by CHARMM-GUI (http://www.charmm-gui.org) v1.7
;;
;; psf2itp.py
;;
;; Correspondance:
;; jul316@lehigh.edu or wonpil@lehigh.edu
;;
;; GROMACS topology file for GLPA1
;;


[ moleculetype ]
; name	nrexcl
GLPA1	     3

[ atoms ]
; nr	type	resnr	residu	atom	cgnr	charge	mass
     1       CTO2      1   CER160    C1S      1      0.000    12.0110   ; qtot  0.000
     2       HAL2      1   CER160    H1S      2      0.090     1.0080   ; qtot  0.090
     3       HAL2      1   CER160    H1T      3      0.090     1.0080   ; qtot  0.180
     4        NHL      1   CER160     NF      4     -0.700    14.0070   ; qtot -0.520
     5          H      1   CER160    HNF      5      0.350     1.0080   ; qtot -0.170
     6       CTL1      1   CER160    C2S      6      0.300    12.0110   ; qtot  0.130
     7       HAL1      1   CER160    H2S      7      0.050     1.0080   ; qtot  0.180
     8       CTO1      1   CER160    C3S      8      0.500    12.0110   ; qtot  0.680
     9       HAL1      1   CER160    H3S      9     -0.110     1.0080   ; qtot  0.570
    10        OHL      1   CER160     O3     10     -0.690    15.9994   ; qtot -0.120
    11        HOL      1   CER160    HO3     11      0.300     1.0080   ; qtot  0.180
    12       CEL3      1   CER160    C4S     12     -0.150    12.0110   ; qtot  0.030
    13       HEL1      1   CER160    H4S     13      0.150     1.0080   ; qtot  0.180
    14       CEL3      1   CER160    C5S     14     -0.150    12.0110   ; qtot  0.030
    15       HEL1      1   CER160    H5S     15      0.150     1.0080   ; qtot  0.180
    16       CTL2      1   CER160    C6S     16     -0.180    12.0110   ; qtot  0.000
    17       HAL2      1   CER160    H6S     17      0.090     1.0080   ; qtot  0.090
    18       HAL2      1   CER160    H6T     18      0.090     1.0080   ; qtot  0.180
    19       CTL2      1   CER160    C7S     19     -0.180    12.0110   ; qtot  0.000
    20       HAL2      1   CER160    H7S     20      0.090     1.0080   ; qtot  0.090
    21       HAL2      1   CER160    H7T     21      0.090     1.0080   ; qtot  0.180
    22       CTL2      1   CER160    C8S     22     -0.180    12.0110   ; qtot  0.000
    23       HAL2      1   CER160    H8S     23      0.090     1.0080   ; qtot  0.090
    24       HAL2      1   CER160    H8T     24      0.090     1.0080   ; qtot  0.180
    25       CTL2      1   CER160    C9S     25     -0.180    12.0110   ; qtot  0.000
    26       HAL2      1   CER160    H9S     26      0.090     1.0080   ; qtot  0.090
    27       HAL2      1   CER160    H9T     27      0.090     1.0080   ; qtot  0.180
    28       CTL2      1   CER160   C10S     28     -0.180    12.0110   ; qtot  0.000
    29       HAL2      1   CER160   H10S     29      0.090     1.0080   ; qtot  0.090
    30       HAL2      1   CER160   H10T     30      0.090     1.0080   ; qtot  0.180
    31       CTL2      1   CER160   C11S     31     -0.180    12.0110   ; qtot  0.000
    32       HAL2      1   CER160   H11S     32      0.090     1.0080   ; qtot  0.090
    33       HAL2      1   CER160   H11T     33      0.090     1.0080   ; qtot  0.180
    34       CTL2      1   CER160   C12S     34     -0.180    12.0110   ; qtot  0.000
    35       HAL2      1   CER160   H12S     35      0.090     1.0080   ; qtot  0.090
    36       HAL2      1   CER160   H12T     36      0.090     1.0080   ; qtot  0.180
    37       CTL2      1   CER160   C13S     37     -0.180    12.0110   ; qtot  0.000
    38       HAL2      1   CER160   H13S     38      0.090     1.0080   ; qtot  0.090
    39       HAL2      1   CER160   H13T     39      0.090     1.0080   ; qtot  0.180
    40       CTL2      1   CER160   C14S     40     -0.180    12.0110   ; qtot  0.000
    41       HAL2      1   CER160   H14S     41      0.090     1.0080   ; qtot  0.090
    42       HAL2      1   CER160   H14T     42      0.090     1.0080   ; qtot  0.180
    43       CTL2      1   CER160   C15S     43     -0.180    12.0110   ; qtot  0.000
    44       HAL2      1   CER160   H15S     44      0.090     1.0080   ; qtot  0.090
    45       HAL2      1   CER160   H15T     45      0.090     1.0080   ; qtot  0.180
    46       CTL2      1   CER160   C16S     46     -0.180    12.0110   ; qtot  0.000
    47       HAL2      1   CER160   H16S     47      0.090     1.0080   ; qtot  0.090
    48       HAL2      1   CER160   H16T     48      0.090     1.0080   ; qtot  0.180
    49       CTL2      1   CER160   C17S     49     -0.180    12.0110   ; qtot  0.000
    50       HAL2      1   CER160   H17S     50      0.090     1.0080   ; qtot  0.090
    51       HAL2      1   CER160   H17T     51      0.090     1.0080   ; qtot  0.180
    52       CTL3      1   CER160   C18S     52     -0.270    12.0110   ; qtot -0.090
    53       HAL3      1   CER160   H18S     53      0.090     1.0080   ; qtot -0.000
    54       HAL3      1   CER160   H18T     54      0.090     1.0080   ; qtot  0.090
    55       HAL3      1   CER160   H18U     55      0.090     1.0080   ; qtot  0.180
    56          C      1   CER160    C1F     56      0.550    12.0110   ; qtot  0.730
    57          O      1   CER160     OF     57     -0.600    15.9990   ; qtot  0.130
    58       CTL2      1   CER160    C2F     58     -0.070    12.0110   ; qtot  0.060
    59       HAL2      1   CER160    H2F     59      0.060     1.0080   ; qtot  0.120
    60       HAL2      1   CER160    H2G     60      0.060     1.0080   ; qtot  0.180
    61       CTL2      1   CER160    C3F     61     -0.180    12.0110   ; qtot  0.000
    62       HAL2      1   CER160    H3F     62      0.090     1.0080   ; qtot  0.090
    63       HAL2      1   CER160    H3G     63      0.090     1.0080   ; qtot  0.180
    64       CTL2      1   CER160    C4F     64     -0.180    12.0110   ; qtot  0.000
    65       HAL2      1   CER160    H4F     65      0.090     1.0080   ; qtot  0.090
    66       HAL2      1   CER160    H4G     66      0.090     1.0080   ; qtot  0.180
    67       CTL2      1   CER160    C5F     67     -0.180    12.0110   ; qtot  0.000
    68       HAL2      1   CER160    H5F     68      0.090     1.0080   ; qtot  0.090
    69       HAL2      1   CER160    H5G     69      0.090     1.0080   ; qtot  0.180
    70       CTL2      1   CER160    C6F     70     -0.180    12.0110   ; qtot  0.000
    71       HAL2      1   CER160    H6F     71      0.090     1.0080   ; qtot  0.090
    72       HAL2      1   CER160    H6G     72      0.090     1.0080   ; qtot  0.180
    73       CTL2      1   CER160    C7F     73     -0.180    12.0110   ; qtot  0.000
    74       HAL2      1   CER160    H7F     74      0.090     1.0080   ; qtot  0.090
    75       HAL2      1   CER160    H7G     75      0.090     1.0080   ; qtot  0.180
    76       CTL2      1   CER160    C8F     76     -0.180    12.0110   ; qtot  0.000
    77       HAL2      1   CER160    H8F     77      0.090     1.0080   ; qtot  0.090
    78       HAL2      1   CER160    H8G     78      0.090     1.0080   ; qtot  0.180
    79       CTL2      1   CER160    C9F     79     -0.180    12.0110   ; qtot  0.000
    80       HAL2      1   CER160    H9F     80      0.090     1.0080   ; qtot  0.090
    81       HAL2      1   CER160    H9G     81      0.090     1.0080   ; qtot  0.180
    82       CTL2      1   CER160   C10F     82     -0.180    12.0110   ; qtot  0.000
    83       HAL2      1   CER160   H10F     83      0.090     1.0080   ; qtot  0.090
    84       HAL2      1   CER160   H10G     84      0.090     1.0080   ; qtot  0.180
    85       CTL2      1   CER160   C11F     85     -0.180    12.0110   ; qtot  0.000
    86       HAL2      1   CER160   H11F     86      0.090     1.0080   ; qtot  0.090
    87       HAL2      1   CER160   H11G     87      0.090     1.0080   ; qtot  0.180
    88       CTL2      1   CER160   C12F     88     -0.180    12.0110   ; qtot  0.000
    89       HAL2      1   CER160   H12F     89      0.090     1.0080   ; qtot  0.090
    90       HAL2      1   CER160   H12G     90      0.090     1.0080   ; qtot  0.180
    91       CTL2      1   CER160   C13F     91     -0.180    12.0110   ; qtot  0.000
    92       HAL2      1   CER160   H13F     92      0.090     1.0080   ; qtot  0.090
    93       HAL2      1   CER160   H13G     93      0.090     1.0080   ; qtot  0.180
    94       CTL2      1   CER160   C14F     94     -0.180    12.0110   ; qtot  0.000
    95       HAL2      1   CER160   H14F     95      0.090     1.0080   ; qtot  0.090
    96       HAL2      1   CER160   H14G     96      0.090     1.0080   ; qtot  0.180
    97       CTL2      1   CER160   C15F     97     -0.180    12.0110   ; qtot  0.000
    98       HAL2      1   CER160   H15F     98      0.090     1.0080   ; qtot  0.090
    99       HAL2      1   CER160   H15G     99      0.090     1.0080   ; qtot  0.180
   100       CTL3      1   CER160   C16F    100     -0.270    12.0110   ; qtot -0.090
   101       HAL3      1   CER160   H16F    101      0.090     1.0080   ; qtot -0.000
   102       HAL3      1   CER160   H16G    102      0.090     1.0080   ; qtot  0.090
   103       HAL3      1   CER160   H16H    103      0.090     1.0080   ; qtot  0.180
   104     CC3162      2     BGLC     C1    104      0.290    12.0110   ; qtot  0.470
   105       HCA1      2     BGLC     H1    105      0.090     1.0080   ; qtot  0.560
   106      OC301      2     BGLC     O1    106     -0.360    15.9994   ; qtot  0.200
   107     CC3163      2     BGLC     C5    107      0.110    12.0110   ; qtot  0.310
   108       HCA1      2     BGLC     H5    108      0.090     1.0080   ; qtot  0.400
   109     OC3C61      2     BGLC     O5    109     -0.400    15.9994   ; qtot -0.000
   110     CC3161      2     BGLC     C2    110      0.140    12.0110   ; qtot  0.140
   111       HCA1      2     BGLC     H2    111      0.090     1.0080   ; qtot  0.230
   112      OC311      2     BGLC     O2    112     -0.650    15.9994   ; qtot -0.420
   113       HCP1      2     BGLC    HO2    113      0.420     1.0080   ; qtot -0.000
   114     CC3161      2     BGLC     C3    114      0.140    12.0110   ; qtot  0.140
   115       HCA1      2     BGLC     H3    115      0.090     1.0080   ; qtot  0.230
   116      OC311      2     BGLC     O3    116     -0.650    15.9994   ; qtot -0.420
   117       HCP1      2     BGLC    HO3    117      0.420     1.0080   ; qtot -0.000
   118     CC3161      2     BGLC     C4    118      0.090    12.0110   ; qtot  0.090
   119       HCA1      2     BGLC     H4    119      0.090     1.0080   ; qtot  0.180
   120      OC301      2     BGLC     O4    120     -0.360    15.9994   ; qtot -0.180
   121      CC321      2     BGLC     C6    121      0.050    12.0110   ; qtot -0.130
   122       HCA2      2     BGLC    H61    122      0.090     1.0080   ; qtot -0.040
   123       HCA2      2     BGLC    H62    123      0.090     1.0080   ; qtot  0.050
   124      OC311      2     BGLC     O6    124     -0.650    15.9994   ; qtot -0.600
   125       HCP1      2     BGLC    HO6    125      0.420     1.0080   ; qtot -0.180
   126     CC3162      3     BGAL     C1    126      0.290    12.0110   ; qtot  0.110
   127       HCA1      3     BGAL     H1    127      0.090     1.0080   ; qtot  0.200
   128     CC3163      3     BGAL     C5    128      0.110    12.0110   ; qtot  0.310
   129       HCA1      3     BGAL     H5    129      0.090     1.0080   ; qtot  0.400
   130     OC3C61      3     BGAL     O5    130     -0.400    15.9994   ; qtot -0.000
   131     CC3161      3     BGAL     C2    131      0.140    12.0110   ; qtot  0.140
   132       HCA1      3     BGAL     H2    132      0.090     1.0080   ; qtot  0.230
   133      OC311      3     BGAL     O2    133     -0.650    15.9994   ; qtot -0.420
   134       HCP1      3     BGAL    HO2    134      0.420     1.0080   ; qtot -0.000
   135     CC3161      3     BGAL     C3    135      0.090    12.0110   ; qtot  0.090
   136       HCA1      3     BGAL     H3    136      0.090     1.0080   ; qtot  0.180
   137      OC301      3     BGAL     O3    137     -0.360    15.9994   ; qtot -0.180
   138     CC3161      3     BGAL     C4    138      0.140    12.0110   ; qtot -0.040
   139       HCA1      3     BGAL     H4    139      0.090     1.0080   ; qtot  0.050
   140      OC311      3     BGAL     O4    140     -0.650    15.9994   ; qtot -0.600
   141       HCP1      3     BGAL    HO4    141      0.420     1.0080   ; qtot -0.180
   142      CC321      3     BGAL     C6    142      0.050    12.0110   ; qtot -0.130
   143       HCA2      3     BGAL    H61    143      0.090     1.0080   ; qtot -0.040
   144       HCA2      3     BGAL    H62    144      0.090     1.0080   ; qtot  0.050
   145      OC311      3     BGAL     O6    145     -0.650    15.9994   ; qtot -0.600
   146       HCP1      3     BGAL    HO6    146      0.420     1.0080   ; qtot -0.180
   147      CC2O2      4   ANE5AC     C1    147      0.300    12.0110   ; qtot  0.120
   148      OC2D2      4   ANE5AC    O11    148     -0.600    15.9994   ; qtot -0.480
   149      OC2D2      4   ANE5AC    O12    149     -0.600    15.9994   ; qtot -1.080
   150     CC3062      4   ANE5AC     C2    150      0.280    12.0110   ; qtot -0.800
   151     CC3163      4   ANE5AC     C6    151      0.110    12.0110   ; qtot -0.690
   152       HCA1      4   ANE5AC     H6    152      0.090     1.0080   ; qtot -0.600
   153     OC3C61      4   ANE5AC     O6    153     -0.400    15.9994   ; qtot -1.000
   154     CC3261      4   ANE5AC     C3    154     -0.180    12.0110   ; qtot -1.180
   155       HCA2      4   ANE5AC    H31    155      0.090     1.0080   ; qtot -1.090
   156       HCA2      4   ANE5AC    H32    156      0.090     1.0080   ; qtot -1.000
   157     CC3161      4   ANE5AC     C4    157      0.140    12.0110   ; qtot -0.860
   158       HCA1      4   ANE5AC     H4    158      0.090     1.0080   ; qtot -0.770
   159      OC311      4   ANE5AC     O4    159     -0.650    15.9994   ; qtot -1.420
   160       HCP1      4   ANE5AC    HO4    160      0.420     1.0080   ; qtot -1.000
   161     CC3161      4   ANE5AC     C5    161      0.070    12.0110   ; qtot -0.930
   162       HCA1      4   ANE5AC     H5    162      0.090     1.0080   ; qtot -0.840
   163      NC2D1      4   ANE5AC      N    163     -0.470    14.0070   ; qtot -1.310
   164       HCP1      4   ANE5AC     HN    164      0.310     1.0080   ; qtot -1.000
   165      CC2O1      4   ANE5AC      C    165      0.510    12.0110   ; qtot -0.490
   166      OC2D1      4   ANE5AC      O    166     -0.510    15.9994   ; qtot -1.000
   167      CC331      4   ANE5AC     CT    167     -0.270    12.0110   ; qtot -1.270
   168       HCA3      4   ANE5AC    HT1    168      0.090     1.0080   ; qtot -1.180
   169       HCA3      4   ANE5AC    HT2    169      0.090     1.0080   ; qtot -1.090
   170       HCA3      4   ANE5AC    HT3    170      0.090     1.0080   ; qtot -1.000
   171      CC312      4   ANE5AC     C7    171      0.140    12.0110   ; qtot -0.860
   172       HCA1      4   ANE5AC     H7    172      0.090     1.0080   ; qtot -0.770
   173      OC311      4   ANE5AC     O7    173     -0.650    15.9994   ; qtot -1.420
   174       HCP1      4   ANE5AC    HO7    174      0.420     1.0080   ; qtot -1.000
   175      CC312      4   ANE5AC     C8    175      0.140    12.0110   ; qtot -0.860
   176       HCA1      4   ANE5AC     H8    176      0.090     1.0080   ; qtot -0.770
   177      OC311      4   ANE5AC     O8    177     -0.650    15.9994   ; qtot -1.420
   178       HCP1      4   ANE5AC    HO8    178      0.420     1.0080   ; qtot -1.000
   179      CC322      4   ANE5AC     C9    179      0.050    12.0110   ; qtot -0.950
   180       HCA2      4   ANE5AC    H91    180      0.090     1.0080   ; qtot -0.860
   181       HCA2      4   ANE5AC    H92    181      0.090     1.0080   ; qtot -0.770
   182      OC311      4   ANE5AC     O9    182     -0.650    15.9994   ; qtot -1.420
   183       HCP1      4   ANE5AC    HO9    183      0.420     1.0080   ; qtot -1.000

[ bonds ]
; ai	aj	funct	b0	Kb
    1     2     1
    1     3     1
    1     6     1
    1   106     1
    4     5     1
    4     6     1
    4    56     1
    6     7     1
    6     8     1
    8     9     1
    8    10     1
    8    12     1
   10    11     1
   12    13     1
   12    14     1
   14    15     1
   14    16     1
   16    17     1
   16    18     1
   16    19     1
   19    20     1
   19    21     1
   19    22     1
   22    23     1
   22    24     1
   22    25     1
   25    26     1
   25    27     1
   25    28     1
   28    29     1
   28    30     1
   28    31     1
   31    32     1
   31    33     1
   31    34     1
   34    35     1
   34    36     1
   34    37     1
   37    38     1
   37    39     1
   37    40     1
   40    41     1
   40    42     1
   40    43     1
   43    44     1
   43    45     1
   43    46     1
   46    47     1
   46    48     1
   46    49     1
   49    50     1
   49    51     1
   49    52     1
   52    53     1
   52    54     1
   52    55     1
   56    57     1
   56    58     1
   58    59     1
   58    60     1
   58    61     1
   61    62     1
   61    63     1
   61    64     1
   64    65     1
   64    66     1
   64    67     1
   67    68     1
   67    69     1
   67    70     1
   70    71     1
   70    72     1
   70    73     1
   73    74     1
   73    75     1
   73    76     1
   76    77     1
   76    78     1
   76    79     1
   79    80     1
   79    81     1
   79    82     1
   82    83     1
   82    84     1
   82    85     1
   85    86     1
   85    87     1
   85    88     1
   88    89     1
   88    90     1
   88    91     1
   91    92     1
   91    93     1
   91    94     1
   94    95     1
   94    96     1
   94    97     1
   97    98     1
   97    99     1
   97   100     1
  100   101     1
  100   102     1
  100   103     1
  104   105     1
  104   106     1
  104   109     1
  104   110     1
  107   108     1
  107   109     1
  107   118     1
  107   121     1
  110   111     1
  110   112     1
  110   114     1
  112   113     1
  114   115     1
  114   116     1
  114   118     1
  116   117     1
  118   119     1
  118   120     1
  120   126     1
  121   122     1
  121   123     1
  121   124     1
  124   125     1
  126   127     1
  126   130     1
  126   131     1
  128   129     1
  128   130     1
  128   138     1
  128   142     1
  131   132     1
  131   133     1
  131   135     1
  133   134     1
  135   136     1
  135   137     1
  135   138     1
  137   150     1
  138   139     1
  138   140     1
  140   141     1
  142   143     1
  142   144     1
  142   145     1
  145   146     1
  147   148     1
  147   149     1
  147   150     1
  150   153     1
  150   154     1
  151   152     1
  151   153     1
  151   161     1
  151   171     1
  154   155     1
  154   156     1
  154   157     1
  157   158     1
  157   159     1
  157   161     1
  159   160     1
  161   162     1
  161   163     1
  163   164     1
  163   165     1
  165   166     1
  165   167     1
  167   168     1
  167   169     1
  167   170     1
  171   172     1
  171   173     1
  171   175     1
  173   174     1
  175   176     1
  175   177     1
  175   179     1
  177   178     1
  179   180     1
  179   181     1
  179   182     1
  182   183     1

[ pairs ]
; ai	aj	funct	c6	c12
    1     5     1 
    1     9     1 
    1    10     1 
    1    12     1 
    1    56     1 
    1   105     1 
    1   109     1 
    1   110     1 
    2     4     1 
    2     7     1 
    2     8     1 
    2   104     1 
    3     4     1 
    3     7     1 
    3     8     1 
    3   104     1 
    4     9     1 
    4    10     1 
    4    12     1 
    4    59     1 
    4    60     1 
    4    61     1 
    4   106     1 
    5     7     1 
    5     8     1 
    5    57     1 
    5    58     1 
    6    11     1 
    6    13     1 
    6    14     1 
    6    57     1 
    6    58     1 
    6   104     1 
    7     9     1 
    7    10     1 
    7    12     1 
    7    56     1 
    7   106     1 
    8    15     1 
    8    16     1 
    8    56     1 
    8   106     1 
    9    11     1 
    9    13     1 
    9    14     1 
   10    13     1 
   10    14     1 
   11    12     1 
   12    17     1 
   12    18     1 
   12    19     1 
   13    15     1 
   13    16     1 
   14    20     1 
   14    21     1 
   14    22     1 
   15    17     1 
   15    18     1 
   15    19     1 
   16    23     1 
   16    24     1 
   16    25     1 
   17    20     1 
   17    21     1 
   17    22     1 
   18    20     1 
   18    21     1 
   18    22     1 
   19    26     1 
   19    27     1 
   19    28     1 
   20    23     1 
   20    24     1 
   20    25     1 
   21    23     1 
   21    24     1 
   21    25     1 
   22    29     1 
   22    30     1 
   22    31     1 
   23    26     1 
   23    27     1 
   23    28     1 
   24    26     1 
   24    27     1 
   24    28     1 
   25    32     1 
   25    33     1 
   25    34     1 
   26    29     1 
   26    30     1 
   26    31     1 
   27    29     1 
   27    30     1 
   27    31     1 
   28    35     1 
   28    36     1 
   28    37     1 
   29    32     1 
   29    33     1 
   29    34     1 
   30    32     1 
   30    33     1 
   30    34     1 
   31    38     1 
   31    39     1 
   31    40     1 
   32    35     1 
   32    36     1 
   32    37     1 
   33    35     1 
   33    36     1 
   33    37     1 
   34    41     1 
   34    42     1 
   34    43     1 
   35    38     1 
   35    39     1 
   35    40     1 
   36    38     1 
   36    39     1 
   36    40     1 
   37    44     1 
   37    45     1 
   37    46     1 
   38    41     1 
   38    42     1 
   38    43     1 
   39    41     1 
   39    42     1 
   39    43     1 
   40    47     1 
   40    48     1 
   40    49     1 
   41    44     1 
   41    45     1 
   41    46     1 
   42    44     1 
   42    45     1 
   42    46     1 
   43    50     1 
   43    51     1 
   43    52     1 
   44    47     1 
   44    48     1 
   44    49     1 
   45    47     1 
   45    48     1 
   45    49     1 
   46    53     1 
   46    54     1 
   46    55     1 
   47    50     1 
   47    51     1 
   47    52     1 
   48    50     1 
   48    51     1 
   48    52     1 
   50    53     1 
   50    54     1 
   50    55     1 
   51    53     1 
   51    54     1 
   51    55     1 
   56    62     1 
   56    63     1 
   56    64     1 
   57    59     1 
   57    60     1 
   57    61     1 
   58    65     1 
   58    66     1 
   58    67     1 
   59    62     1 
   59    63     1 
   59    64     1 
   60    62     1 
   60    63     1 
   60    64     1 
   61    68     1 
   61    69     1 
   61    70     1 
   62    65     1 
   62    66     1 
   62    67     1 
   63    65     1 
   63    66     1 
   63    67     1 
   64    71     1 
   64    72     1 
   64    73     1 
   65    68     1 
   65    69     1 
   65    70     1 
   66    68     1 
   66    69     1 
   66    70     1 
   67    74     1 
   67    75     1 
   67    76     1 
   68    71     1 
   68    72     1 
   68    73     1 
   69    71     1 
   69    72     1 
   69    73     1 
   70    77     1 
   70    78     1 
   70    79     1 
   71    74     1 
   71    75     1 
   71    76     1 
   72    74     1 
   72    75     1 
   72    76     1 
   73    80     1 
   73    81     1 
   73    82     1 
   74    77     1 
   74    78     1 
   74    79     1 
   75    77     1 
   75    78     1 
   75    79     1 
   76    83     1 
   76    84     1 
   76    85     1 
   77    80     1 
   77    81     1 
   77    82     1 
   78    80     1 
   78    81     1 
   78    82     1 
   79    86     1 
   79    87     1 
   79    88     1 
   80    83     1 
   80    84     1 
   80    85     1 
   81    83     1 
   81    84     1 
   81    85     1 
   82    89     1 
   82    90     1 
   82    91     1 
   83    86     1 
   83    87     1 
   83    88     1 
   84    86     1 
   84    87     1 
   84    88     1 
   85    92     1 
   85    93     1 
   85    94     1 
   86    89     1 
   86    90     1 
   86    91     1 
   87    89     1 
   87    90     1 
   87    91     1 
   88    95     1 
   88    96     1 
   88    97     1 
   89    92     1 
   89    93     1 
   89    94     1 
   90    92     1 
   90    93     1 
   90    94     1 
   91    98     1 
   91    99     1 
   91   100     1 
   92    95     1 
   92    96     1 
   92    97     1 
   93    95     1 
   93    96     1 
   93    97     1 
   94   101     1 
   94   102     1 
   94   103     1 
   95    98     1 
   95    99     1 
   95   100     1 
   96    98     1 
   96    99     1 
   96   100     1 
   98   101     1 
   98   102     1 
   98   103     1 
   99   101     1 
   99   102     1 
   99   103     1 
  104   108     1 
  104   113     1 
  104   115     1 
  104   116     1 
  104   118     1 
  104   121     1 
  105   107     1 
  105   111     1 
  105   112     1 
  105   114     1 
  106   107     1 
  106   111     1 
  106   112     1 
  106   114     1 
  107   110     1 
  107   115     1 
  107   116     1 
  107   125     1 
  107   126     1 
  108   114     1 
  108   119     1 
  108   120     1 
  108   122     1 
  108   123     1 
  108   124     1 
  109   111     1 
  109   112     1 
  109   114     1 
  109   119     1 
  109   120     1 
  109   122     1 
  109   123     1 
  109   124     1 
  110   117     1 
  110   119     1 
  110   120     1 
  111   113     1 
  111   115     1 
  111   116     1 
  111   118     1 
  112   115     1 
  112   116     1 
  112   118     1 
  113   114     1 
  114   121     1 
  114   126     1 
  115   117     1 
  115   119     1 
  115   120     1 
  116   119     1 
  116   120     1 
  117   118     1 
  118   122     1 
  118   123     1 
  118   124     1 
  118   127     1 
  118   130     1 
  118   131     1 
  119   121     1 
  119   126     1 
  120   121     1 
  120   128     1 
  120   132     1 
  120   133     1 
  120   135     1 
  122   125     1 
  123   125     1 
  126   129     1 
  126   134     1 
  126   136     1 
  126   137     1 
  126   138     1 
  126   142     1 
  127   128     1 
  127   132     1 
  127   133     1 
  127   135     1 
  128   131     1 
  128   136     1 
  128   137     1 
  128   141     1 
  128   146     1 
  129   135     1 
  129   139     1 
  129   140     1 
  129   143     1 
  129   144     1 
  129   145     1 
  130   132     1 
  130   133     1 
  130   135     1 
  130   139     1 
  130   140     1 
  130   143     1 
  130   144     1 
  130   145     1 
  131   139     1 
  131   140     1 
  131   150     1 
  132   134     1 
  132   136     1 
  132   137     1 
  132   138     1 
  133   136     1 
  133   137     1 
  133   138     1 
  134   135     1 
  135   141     1 
  135   142     1 
  135   147     1 
  135   153     1 
  135   154     1 
  136   139     1 
  136   140     1 
  136   150     1 
  137   139     1 
  137   140     1 
  137   148     1 
  137   149     1 
  137   151     1 
  137   155     1 
  137   156     1 
  137   157     1 
  138   143     1 
  138   144     1 
  138   145     1 
  138   150     1 
  139   141     1 
  139   142     1 
  140   142     1 
  143   146     1 
  144   146     1 
  147   151     1 
  147   155     1 
  147   156     1 
  147   157     1 
  148   153     1 
  148   154     1 
  149   153     1 
  149   154     1 
  150   152     1 
  150   158     1 
  150   159     1 
  150   161     1 
  150   171     1 
  151   154     1 
  151   158     1 
  151   159     1 
  151   164     1 
  151   165     1 
  151   174     1 
  151   176     1 
  151   177     1 
  151   179     1 
  152   157     1 
  152   162     1 
  152   163     1 
  152   172     1 
  152   173     1 
  152   175     1 
  153   155     1 
  153   156     1 
  153   157     1 
  153   162     1 
  153   163     1 
  153   172     1 
  153   173     1 
  153   175     1 
  154   160     1 
  154   162     1 
  154   163     1 
  155   158     1 
  155   159     1 
  155   161     1 
  156   158     1 
  156   159     1 
  156   161     1 
  157   164     1 
  157   165     1 
  157   171     1 
  158   160     1 
  158   162     1 
  158   163     1 
  159   162     1 
  159   163     1 
  160   161     1 
  161   166     1 
  161   167     1 
  161   172     1 
  161   173     1 
  161   175     1 
  162   164     1 
  162   165     1 
  162   171     1 
  163   168     1 
  163   169     1 
  163   170     1 
  163   171     1 
  164   166     1 
  164   167     1 
  166   168     1 
  166   169     1 
  166   170     1 
  171   178     1 
  171   180     1 
  171   181     1 
  171   182     1 
  172   174     1 
  172   176     1 
  172   177     1 
  172   179     1 
  173   176     1 
  173   177     1 
  173   179     1 
  174   175     1 
  175   183     1 
  176   178     1 
  176   180     1 
  176   181     1 
  176   182     1 
  177   180     1 
  177   181     1 
  177   182     1 
  178   179     1 
  180   183     1 
  181   183     1 

[ angles ] 
; ai	aj	ak	funct	th0	cth	S0	Kub
    2     1     3     5
    2     1     6     5
    2     1   106     5
    3     1     6     5
    3     1   106     5
    6     1   106     5
    5     4     6     5
    5     4    56     5
    6     4    56     5
    1     6     4     5
    1     6     7     5
    1     6     8     5
    4     6     7     5
    4     6     8     5
    7     6     8     5
    6     8     9     5
    6     8    10     5
    6     8    12     5
    9     8    10     5
    9     8    12     5
   10     8    12     5
    8    10    11     5
    8    12    13     5
    8    12    14     5
   13    12    14     5
   12    14    15     5
   12    14    16     5
   15    14    16     5
   14    16    17     5
   14    16    18     5
   14    16    19     5
   17    16    18     5
   17    16    19     5
   18    16    19     5
   16    19    20     5
   16    19    21     5
   16    19    22     5
   20    19    21     5
   20    19    22     5
   21    19    22     5
   19    22    23     5
   19    22    24     5
   19    22    25     5
   23    22    24     5
   23    22    25     5
   24    22    25     5
   22    25    26     5
   22    25    27     5
   22    25    28     5
   26    25    27     5
   26    25    28     5
   27    25    28     5
   25    28    29     5
   25    28    30     5
   25    28    31     5
   29    28    30     5
   29    28    31     5
   30    28    31     5
   28    31    32     5
   28    31    33     5
   28    31    34     5
   32    31    33     5
   32    31    34     5
   33    31    34     5
   31    34    35     5
   31    34    36     5
   31    34    37     5
   35    34    36     5
   35    34    37     5
   36    34    37     5
   34    37    38     5
   34    37    39     5
   34    37    40     5
   38    37    39     5
   38    37    40     5
   39    37    40     5
   37    40    41     5
   37    40    42     5
   37    40    43     5
   41    40    42     5
   41    40    43     5
   42    40    43     5
   40    43    44     5
   40    43    45     5
   40    43    46     5
   44    43    45     5
   44    43    46     5
   45    43    46     5
   43    46    47     5
   43    46    48     5
   43    46    49     5
   47    46    48     5
   47    46    49     5
   48    46    49     5
   46    49    50     5
   46    49    51     5
   46    49    52     5
   50    49    51     5
   50    49    52     5
   51    49    52     5
   49    52    53     5
   49    52    54     5
   49    52    55     5
   53    52    54     5
   53    52    55     5
   54    52    55     5
    4    56    57     5
    4    56    58     5
   57    56    58     5
   56    58    59     5
   56    58    60     5
   56    58    61     5
   59    58    60     5
   59    58    61     5
   60    58    61     5
   58    61    62     5
   58    61    63     5
   58    61    64     5
   62    61    63     5
   62    61    64     5
   63    61    64     5
   61    64    65     5
   61    64    66     5
   61    64    67     5
   65    64    66     5
   65    64    67     5
   66    64    67     5
   64    67    68     5
   64    67    69     5
   64    67    70     5
   68    67    69     5
   68    67    70     5
   69    67    70     5
   67    70    71     5
   67    70    72     5
   67    70    73     5
   71    70    72     5
   71    70    73     5
   72    70    73     5
   70    73    74     5
   70    73    75     5
   70    73    76     5
   74    73    75     5
   74    73    76     5
   75    73    76     5
   73    76    77     5
   73    76    78     5
   73    76    79     5
   77    76    78     5
   77    76    79     5
   78    76    79     5
   76    79    80     5
   76    79    81     5
   76    79    82     5
   80    79    81     5
   80    79    82     5
   81    79    82     5
   79    82    83     5
   79    82    84     5
   79    82    85     5
   83    82    84     5
   83    82    85     5
   84    82    85     5
   82    85    86     5
   82    85    87     5
   82    85    88     5
   86    85    87     5
   86    85    88     5
   87    85    88     5
   85    88    89     5
   85    88    90     5
   85    88    91     5
   89    88    90     5
   89    88    91     5
   90    88    91     5
   88    91    92     5
   88    91    93     5
   88    91    94     5
   92    91    93     5
   92    91    94     5
   93    91    94     5
   91    94    95     5
   91    94    96     5
   91    94    97     5
   95    94    96     5
   95    94    97     5
   96    94    97     5
   94    97    98     5
   94    97    99     5
   94    97   100     5
   98    97    99     5
   98    97   100     5
   99    97   100     5
   97   100   101     5
   97   100   102     5
   97   100   103     5
  101   100   102     5
  101   100   103     5
  102   100   103     5
  105   104   106     5
  105   104   109     5
  105   104   110     5
  106   104   109     5
  106   104   110     5
  109   104   110     5
    1   106   104     5
  108   107   109     5
  108   107   118     5
  108   107   121     5
  109   107   118     5
  109   107   121     5
  118   107   121     5
  104   109   107     5
  104   110   111     5
  104   110   112     5
  104   110   114     5
  111   110   112     5
  111   110   114     5
  112   110   114     5
  110   112   113     5
  110   114   115     5
  110   114   116     5
  110   114   118     5
  115   114   116     5
  115   114   118     5
  116   114   118     5
  114   116   117     5
  107   118   114     5
  107   118   119     5
  107   118   120     5
  114   118   119     5
  114   118   120     5
  119   118   120     5
  118   120   126     5
  107   121   122     5
  107   121   123     5
  107   121   124     5
  122   121   123     5
  122   121   124     5
  123   121   124     5
  121   124   125     5
  120   126   127     5
  120   126   130     5
  120   126   131     5
  127   126   130     5
  127   126   131     5
  130   126   131     5
  129   128   130     5
  129   128   138     5
  129   128   142     5
  130   128   138     5
  130   128   142     5
  138   128   142     5
  126   130   128     5
  126   131   132     5
  126   131   133     5
  126   131   135     5
  132   131   133     5
  132   131   135     5
  133   131   135     5
  131   133   134     5
  131   135   136     5
  131   135   137     5
  131   135   138     5
  136   135   137     5
  136   135   138     5
  137   135   138     5
  135   137   150     5
  128   138   135     5
  128   138   139     5
  128   138   140     5
  135   138   139     5
  135   138   140     5
  139   138   140     5
  138   140   141     5
  128   142   143     5
  128   142   144     5
  128   142   145     5
  143   142   144     5
  143   142   145     5
  144   142   145     5
  142   145   146     5
  148   147   149     5
  148   147   150     5
  149   147   150     5
  137   150   147     5
  137   150   153     5
  137   150   154     5
  147   150   153     5
  147   150   154     5
  153   150   154     5
  152   151   153     5
  152   151   161     5
  152   151   171     5
  153   151   161     5
  153   151   171     5
  161   151   171     5
  150   153   151     5
  150   154   155     5
  150   154   156     5
  150   154   157     5
  155   154   156     5
  155   154   157     5
  156   154   157     5
  154   157   158     5
  154   157   159     5
  154   157   161     5
  158   157   159     5
  158   157   161     5
  159   157   161     5
  157   159   160     5
  151   161   157     5
  151   161   162     5
  151   161   163     5
  157   161   162     5
  157   161   163     5
  162   161   163     5
  161   163   164     5
  161   163   165     5
  164   163   165     5
  163   165   166     5
  163   165   167     5
  166   165   167     5
  165   167   168     5
  165   167   169     5
  165   167   170     5
  168   167   169     5
  168   167   170     5
  169   167   170     5
  151   171   172     5
  151   171   173     5
  151   171   175     5
  172   171   173     5
  172   171   175     5
  173   171   175     5
  171   173   174     5
  171   175   176     5
  171   175   177     5
  171   175   179     5
  176   175   177     5
  176   175   179     5
  177   175   179     5
  175   177   178     5
  175   179   180     5
  175   179   181     5
  175   179   182     5
  180   179   181     5
  180   179   182     5
  181   179   182     5
  179   182   183     5

[ dihedrals ]
; ai	aj	ak	al	funct	phi0	cp	mult
    2     1     6     4     9
    2     1     6     7     9
    2     1     6     8     9
    3     1     6     4     9
    3     1     6     7     9
    3     1     6     8     9
    2     1   106   104     9
    3     1   106   104     9
    6     1   106   104     9
    5     4     6     7     9
    5     4     6     8     9
    5     4    56    57     9
    5     4    56    58     9
    6     4    56    57     9
    6     4    56    58     9
    4     6     1   106     9
    7     6     1   106     9
    8     6     1   106     9
    1     6     4     5     9
    1     6     4    56     9
    7     6     4    56     9
    8     6     4    56     9
    1     6     8     9     9
    1     6     8    10     9
    1     6     8    12     9
    4     6     8     9     9
    4     6     8    10     9
    4     6     8    12     9
    7     6     8     9     9
    7     6     8    10     9
    7     6     8    12     9
    6     8    10    11     9
    9     8    10    11     9
    6     8    12    13     9
    6     8    12    14     9
    9     8    12    13     9
    9     8    12    14     9
   10     8    12    13     9
   10     8    12    14     9
   11    10     8    12     9
    8    12    14    15     9
    8    12    14    16     9
   13    12    14    15     9
   13    12    14    16     9
   12    14    16    17     9
   12    14    16    18     9
   12    14    16    19     9
   15    14    16    17     9
   15    14    16    18     9
   15    14    16    19     9
   14    16    19    20     9
   14    16    19    21     9
   14    16    19    22     9
   17    16    19    20     9
   17    16    19    21     9
   17    16    19    22     9
   18    16    19    20     9
   18    16    19    21     9
   18    16    19    22     9
   16    19    22    23     9
   16    19    22    24     9
   16    19    22    25     9
   20    19    22    23     9
   20    19    22    24     9
   20    19    22    25     9
   21    19    22    23     9
   21    19    22    24     9
   21    19    22    25     9
   19    22    25    26     9
   19    22    25    27     9
   19    22    25    28     9
   23    22    25    26     9
   23    22    25    27     9
   23    22    25    28     9
   24    22    25    26     9
   24    22    25    27     9
   24    22    25    28     9
   22    25    28    29     9
   22    25    28    30     9
   22    25    28    31     9
   26    25    28    29     9
   26    25    28    30     9
   26    25    28    31     9
   27    25    28    29     9
   27    25    28    30     9
   27    25    28    31     9
   25    28    31    32     9
   25    28    31    33     9
   25    28    31    34     9
   29    28    31    32     9
   29    28    31    33     9
   29    28    31    34     9
   30    28    31    32     9
   30    28    31    33     9
   30    28    31    34     9
   28    31    34    35     9
   28    31    34    36     9
   28    31    34    37     9
   32    31    34    35     9
   32    31    34    36     9
   32    31    34    37     9
   33    31    34    35     9
   33    31    34    36     9
   33    31    34    37     9
   31    34    37    38     9
   31    34    37    39     9
   31    34    37    40     9
   35    34    37    38     9
   35    34    37    39     9
   35    34    37    40     9
   36    34    37    38     9
   36    34    37    39     9
   36    34    37    40     9
   34    37    40    41     9
   34    37    40    42     9
   34    37    40    43     9
   38    37    40    41     9
   38    37    40    42     9
   38    37    40    43     9
   39    37    40    41     9
   39    37    40    42     9
   39    37    40    43     9
   37    40    43    44     9
   37    40    43    45     9
   37    40    43    46     9
   41    40    43    44     9
   41    40    43    45     9
   41    40    43    46     9
   42    40    43    44     9
   42    40    43    45     9
   42    40    43    46     9
   40    43    46    47     9
   40    43    46    48     9
   40    43    46    49     9
   44    43    46    47     9
   44    43    46    48     9
   44    43    46    49     9
   45    43    46    47     9
   45    43    46    48     9
   45    43    46    49     9
   43    46    49    50     9
   43    46    49    51     9
   43    46    49    52     9
   47    46    49    50     9
   47    46    49    51     9
   47    46    49    52     9
   48    46    49    50     9
   48    46    49    51     9
   48    46    49    52     9
   46    49    52    53     9
   46    49    52    54     9
   46    49    52    55     9
   50    49    52    53     9
   50    49    52    54     9
   50    49    52    55     9
   51    49    52    53     9
   51    49    52    54     9
   51    49    52    55     9
    4    56    58    59     9
    4    56    58    60     9
    4    56    58    61     9
   57    56    58    59     9
   57    56    58    60     9
   57    56    58    61     9
   56    58    61    62     9
   56    58    61    63     9
   56    58    61    64     9
   59    58    61    62     9
   59    58    61    63     9
   59    58    61    64     9
   60    58    61    62     9
   60    58    61    63     9
   60    58    61    64     9
   58    61    64    65     9
   58    61    64    66     9
   58    61    64    67     9
   62    61    64    65     9
   62    61    64    66     9
   62    61    64    67     9
   63    61    64    65     9
   63    61    64    66     9
   63    61    64    67     9
   61    64    67    68     9
   61    64    67    69     9
   61    64    67    70     9
   65    64    67    68     9
   65    64    67    69     9
   65    64    67    70     9
   66    64    67    68     9
   66    64    67    69     9
   66    64    67    70     9
   64    67    70    71     9
   64    67    70    72     9
   64    67    70    73     9
   68    67    70    71     9
   68    67    70    72     9
   68    67    70    73     9
   69    67    70    71     9
   69    67    70    72     9
   69    67    70    73     9
   67    70    73    74     9
   67    70    73    75     9
   67    70    73    76     9
   71    70    73    74     9
   71    70    73    75     9
   71    70    73    76     9
   72    70    73    74     9
   72    70    73    75     9
   72    70    73    76     9
   70    73    76    77     9
   70    73    76    78     9
   70    73    76    79     9
   74    73    76    77     9
   74    73    76    78     9
   74    73    76    79     9
   75    73    76    77     9
   75    73    76    78     9
   75    73    76    79     9
   73    76    79    80     9
   73    76    79    81     9
   73    76    79    82     9
   77    76    79    80     9
   77    76    79    81     9
   77    76    79    82     9
   78    76    79    80     9
   78    76    79    81     9
   78    76    79    82     9
   76    79    82    83     9
   76    79    82    84     9
   76    79    82    85     9
   80    79    82    83     9
   80    79    82    84     9
   80    79    82    85     9
   81    79    82    83     9
   81    79    82    84     9
   81    79    82    85     9
   79    82    85    86     9
   79    82    85    87     9
   79    82    85    88     9
   83    82    85    86     9
   83    82    85    87     9
   83    82    85    88     9
   84    82    85    86     9
   84    82    85    87     9
   84    82    85    88     9
   82    85    88    89     9
   82    85    88    90     9
   82    85    88    91     9
   86    85    88    89     9
   86    85    88    90     9
   86    85    88    91     9
   87    85    88    89     9
   87    85    88    90     9
   87    85    88    91     9
   85    88    91    92     9
   85    88    91    93     9
   85    88    91    94     9
   89    88    91    92     9
   89    88    91    93     9
   89    88    91    94     9
   90    88    91    92     9
   90    88    91    93     9
   90    88    91    94     9
   88    91    94    95     9
   88    91    94    96     9
   88    91    94    97     9
   92    91    94    95     9
   92    91    94    96     9
   92    91    94    97     9
   93    91    94    95     9
   93    91    94    96     9
   93    91    94    97     9
   91    94    97    98     9
   91    94    97    99     9
   91    94    97   100     9
   95    94    97    98     9
   95    94    97    99     9
   95    94    97   100     9
   96    94    97    98     9
   96    94    97    99     9
   96    94    97   100     9
   94    97   100   101     9
   94    97   100   102     9
   94    97   100   103     9
   98    97   100   101     9
   98    97   100   102     9
   98    97   100   103     9
   99    97   100   101     9
   99    97   100   102     9
   99    97   100   103     9
  105   104   109   107     9
  106   104   109   107     9
  105   104   110   111     9
  105   104   110   112     9
  105   104   110   114     9
  106   104   110   111     9
  106   104   110   112     9
  106   104   110   114     9
  109   104   110   111     9
  109   104   110   112     9
  109   104   110   114     9
    1   106   104   105     9
    1   106   104   109     9
    1   106   104   110     9
  108   107   118   114     9
  108   107   118   119     9
  108   107   118   120     9
  109   107   118   114     9
  109   107   118   119     9
  109   107   118   120     9
  108   107   121   122     9
  108   107   121   123     9
  108   107   121   124     9
  109   107   121   122     9
  109   107   121   123     9
  109   107   121   124     9
  118   107   121   122     9
  118   107   121   123     9
  118   107   121   124     9
  107   109   104   110     9
  104   109   107   108     9
  104   109   107   118     9
  104   109   107   121     9
  104   110   112   113     9
  111   110   112   113     9
  104   110   114   115     9
  104   110   114   116     9
  104   110   114   118     9
  111   110   114   115     9
  111   110   114   116     9
  111   110   114   118     9
  112   110   114   115     9
  112   110   114   116     9
  112   110   114   118     9
  113   112   110   114     9
  110   114   116   117     9
  115   114   116   117     9
  110   114   118   119     9
  110   114   118   120     9
  115   114   118   119     9
  115   114   118   120     9
  116   114   118   119     9
  116   114   118   120     9
  117   116   114   118     9
  114   118   107   121     9
  119   118   107   121     9
  120   118   107   121     9
  107   118   114   110     9
  107   118   114   115     9
  107   118   114   116     9
  107   118   120   126     9
  114   118   120   126     9
  119   118   120   126     9
  118   120   126   127     9
  118   120   126   130     9
  118   120   126   131     9
  107   121   124   125     9
  122   121   124   125     9
  123   121   124   125     9
  120   126   130   128     9
  127   126   130   128     9
  120   126   131   132     9
  120   126   131   133     9
  120   126   131   135     9
  127   126   131   132     9
  127   126   131   133     9
  127   126   131   135     9
  130   126   131   132     9
  130   126   131   133     9
  130   126   131   135     9
  129   128   138   135     9
  129   128   138   139     9
  129   128   138   140     9
  130   128   138   135     9
  130   128   138   139     9
  130   128   138   140     9
  129   128   142   143     9
  129   128   142   144     9
  129   128   142   145     9
  130   128   142   143     9
  130   128   142   144     9
  130   128   142   145     9
  138   128   142   143     9
  138   128   142   144     9
  138   128   142   145     9
  128   130   126   131     9
  126   130   128   129     9
  126   130   128   138     9
  126   130   128   142     9
  126   131   133   134     9
  132   131   133   134     9
  126   131   135   136     9
  126   131   135   137     9
  126   131   135   138     9
  132   131   135   136     9
  132   131   135   137     9
  132   131   135   138     9
  133   131   135   136     9
  133   131   135   137     9
  133   131   135   138     9
  134   133   131   135     9
  131   135   137   150     9
  136   135   137   150     9
  138   135   137   150     9
  131   135   138   139     9
  131   135   138   140     9
  136   135   138   139     9
  136   135   138   140     9
  137   135   138   139     9
  137   135   138   140     9
  135   137   150   147     9
  135   137   150   153     9
  135   137   150   154     9
  135   138   128   142     9
  139   138   128   142     9
  140   138   128   142     9
  128   138   135   131     9
  128   138   135   136     9
  128   138   135   137     9
  128   138   140   141     9
  135   138   140   141     9
  139   138   140   141     9
  128   142   145   146     9
  143   142   145   146     9
  144   142   145   146     9
  148   147   150   153     9
  148   147   150   154     9
  149   147   150   153     9
  149   147   150   154     9
  137   150   147   148     9
  137   150   147   149     9
  137   150   153   151     9
  147   150   153   151     9
  137   150   154   155     9
  137   150   154   156     9
  137   150   154   157     9
  147   150   154   155     9
  147   150   154   156     9
  147   150   154   157     9
  153   150   154   155     9
  153   150   154   156     9
  153   150   154   157     9
  152   151   161   157     9
  152   151   161   162     9
  152   151   161   163     9
  153   151   161   157     9
  153   151   161   162     9
  153   151   161   163     9
  152   151   171   172     9
  152   151   171   173     9
  152   151   171   175     9
  153   151   171   172     9
  153   151   171   173     9
  153   151   171   175     9
  161   151   171   172     9
  161   151   171   173     9
  161   151   171   175     9
  151   153   150   154     9
  150   153   151   152     9
  150   153   151   161     9
  150   153   151   171     9
  150   154   157   158     9
  150   154   157   159     9
  150   154   157   161     9
  155   154   157   158     9
  155   154   157   159     9
  155   154   157   161     9
  156   154   157   158     9
  156   154   157   159     9
  156   154   157   161     9
  154   157   159   160     9
  158   157   159   160     9
  154   157   161   162     9
  154   157   161   163     9
  158   157   161   162     9
  158   157   161   163     9
  159   157   161   162     9
  159   157   161   163     9
  160   159   157   161     9
  157   161   151   171     9
  162   161   151   171     9
  163   161   151   171     9
  151   161   157   154     9
  151   161   157   158     9
  151   161   157   159     9
  151   161   163   164     9
  151   161   163   165     9
  157   161   163   164     9
  157   161   163   165     9
  162   161   163   164     9
  162   161   163   165     9
  161   163   165   166     9
  161   163   165   167     9
  164   163   165   166     9
  164   163   165   167     9
  163   165   167   168     9
  163   165   167   169     9
  163   165   167   170     9
  166   165   167   168     9
  166   165   167   169     9
  166   165   167   170     9
  151   171   173   174     9
  172   171   173   174     9
  151   171   175   176     9
  151   171   175   177     9
  151   171   175   179     9
  172   171   175   176     9
  172   171   175   177     9
  172   171   175   179     9
  173   171   175   176     9
  173   171   175   177     9
  173   171   175   179     9
  174   173   171   175     9
  171   175   177   178     9
  176   175   177   178     9
  171   175   179   180     9
  171   175   179   181     9
  171   175   179   182     9
  176   175   179   180     9
  176   175   179   181     9
  176   175   179   182     9
  177   175   179   180     9
  177   175   179   181     9
  177   175   179   182     9
  178   177   175   179     9
  175   179   182   183     9
  180   179   182   183     9
  181   179   182   183     9

[ dihedrals ]
; ai	aj	ak	al	funct	q0	cq
    4    56     6     5     2
   56    58     4    57     2
  147   150   149   148     2
  163   165   161   164     2
  165   167   163   166     2

#ifdef REST_ON
#include "../restraints/GLPA1_rest.itp"
#endif
